# Supplementary material for: Myeloperoxidase Gene Deletion Causes Drastic Microbiome Shifts in Mice and Does Not Mitigate Dextran Sodium Sulphate-Induced Colitis
Source: Int J Mol Sci. 2024 Apr 11;25(8):4258. doi: 10.3390/ijms25084258 (PMC11050303; doi:10.3390/ijms25084258)
Supplement: Supplementary file 1 [file ijms-25-04258-s001.zip]

Archive with 1 entries (1 files):
- ijms-2905889-supplementary.pdf
